# Supplementary material for: Modification of transcriptional factor ACE3 enhances protein production in Trichoderma reesei in the absence of cellulase gene inducer
Source: Biotechnol Biofuels. 2020 Aug 6;13:137. doi: 10.1186/s13068-020-01778-w (PMC7412840; doi:10.1186/s13068-020-01778-w)
Supplement: Supplementary file 2 — Additional file 2: Table S1. Strains used in this study. Table S2. Plasmid vectors used in this study. Table S3. Oligonucleotide primers used in this study. [file 13068_2020_1778_MOESM2_ESM.xlsx]

## Sheet: Table S1-Strains
Table S1. Strains used in this study.
Strain name	Genotype/ description	Selection marker
RL-P37	Parental strain
M2015	gla1::Pdic1-ace3-SC clone 2-1	Pyr4
M2016	gla1::Pdic1-ace3-SC clone 28-3	Pyr4
M2017	gla1::Pdic1-ace3-S clone 9-1	Pyr4
M2018	gla1::Pdic1-ace3-S clone 20-1	Pyr4
M2019	gla1::Pdic1-ace3-L clone 16-1	Pyr4
M2020	gla1::Pdic1-ace3-L clone 18-1	Pyr4
M2021	gla1::Pdic1-ace3-LC clone 52-1	Pyr4
M2022	gla1::Pdic1-ace3-LC clone 14-4	Pyr4
M2023	gla1::Pdic1-ace3-EL clone 3-3	Pyr4
M2024	gla1::Pdic1-ace3-EL clone 4-5	Pyr4
M2025	gla1::Pdic1-ace3-LN clone 3-3	Pyr4
M2026	gla1::Pdic1-ace3-LN clone 4-1	Pyr4
M2186	ace3::Δace3 clone 1-3	Hph
M2189	gla1::Pdic1-ace3-L; ace3::Δace3 clone 7-4	Hph
M2190	gla1::Pdic1-ace3-LN; ace3::Δace3 clone 6-1	Hph
M2192	xyr1::Δxyr1 clone 52-1	Hph
M2194	gla1::Pdic1-ace3-L; xyr1::Δxyr1 clone 27-1	Hph
M2196	gla1::Pdic1-ace3-LN; xyr1::Δxyr1 clone 8-1	Hph
M2357	ace1::Ppdc1-xyr1 clone 3-1	Hph
M2361	ace1::Ppdc1-xyr1mut clone 3-1	Hph
M2358	gla1::Pdic1-ace3-L; ace1::Ppdc1-xyr1 clone 1-1	Hph
M2363	gla1::Pdic1-ace3-L; ace1::Ppdc1-xyr1mut cl2-1	Hph
LT378	gla1::Pdic1-ace3-LC-CtermWT	Pyr4
LT380	gla1::Pdic1-ace3-LC-Cterm-5AA	Pyr4
LT382	gla1::Pdic1-ace3-LC-Cterm-10AA	Pyr4
LT384	gla1::Pdic1-ace3-LC-Cterm-15AA	Pyr4
LT386	gla1::Pdic1-ace3-LC-Cterm-20AA	Pyr4
LT388	gla1::Pdic1-ace3-LC-Cterm-25AA	Pyr4
LT416	gla1::Pdic1-ace3-LC-Cterm-6AA	Pyr4
LT418	gla1::Pdic1-ace3-LC-Cterm-7AA	Pyr4
LT420	gla1::Pdic1-ace3-LC-Cterm-8AA	Pyr4
LT422	gla1::Pdic1-ace3-LC-Cterm-9AA	Pyr4
LT424	gla1::Pdic1-ace3-LC-Cterm-11AA	Pyr4
LT426	gla1::Pdic1-ace3-LC-Cterm-12AA	Pyr4
LT428	gla1::Pdic1-ace3-LC-Cterm-13AA	Pyr4
LT430	gla1::Pdic1-ace3-LC-Cterm-14AA	Pyr4
LT432	gla1::Pdic1-ace3-LC-Cterm-16AA	Pyr4
LT434	gla1::Pdic1-ace3-LC-Cterm-17AA	Pyr4
LT436	gla1::Pdic1-ace3-LC-Cterm-18AA	Pyr4
LT438	gla1::Pdic1-ace3-LC-Cterm-19AA	Pyr4
T4LVS	propriety industrial strain
LT83	T4 LVS expressing Pdic1-ace3-L	Pyr2

## Sheet: Table S2-Vectors
Table S2. Plasmid vectors used in this study.
Plasmid	ace3 variants	Selection	locus	NOTE
B7683	ace3-SC	Pyr4	gla1
B7684	ace3-S	Pyr4	gla1
B7709	ace3-L	Pyr4	gla1
B7752	ace3-LC	Pyr4	gla1
B7778	ace3-EL	Pyr4	gla1
B7779	ace3-LN	Pyr4	gla1
B8258	Δace3	Hph	ace3	Deletion plasmid
pYL73	ace3-LC-5AA	Pyr4	gla1
pYL74	ace3-LC-10AA	Pyr4	gla1
pYL75	ace3-LC-15AA	Pyr4	gla1
pYL76	ace3-LC-20AA	Pyr4	gla1
pYL77	ace3-LC-25AA	Pyr4	gla1
pYL84	ace3-LC-6AA	Pyr4	gla1
pYL85	ace3-LC-7AA	Pyr4	gla1
pYL86	ace3-LC-8AA	Pyr4	gla1
pYL87	ace3-LC-9AA	Pyr4	gla1
pYL88	ace3-LC-11AA	Pyr4	gla1
pYL89	ace3-LC-12AA	Pyr4	gla1
pYL90	ace3-LC-13AA	Pyr4	gla1
pYL91	ace3-LC-14AA	Pyr4	gla1
pYL92	ace3-LC-16AA	Pyr4	gla1
pYL93	ace3-LC-17AA	Pyr4	gla1
pYL94	ace3-LC-18AA	Pyr4	gla1
pYL95	ace3-LC-19AA	Pyr4	gla1
Plasmid	xyr1 variants	Selection	locus	NOTE
B5292	Δxyr1	Hph	xyr1	Deletion plasmid
B8396	Xyr1	Hph	ace1	xyr1 wild-type
B8441	xyr1mut	Hph	ace1	xyr1 A824V mutant

## Sheet: Table S3-Primers
Table S3. Oligonucleotide primers used in this study.
Primer name	Sequence	Function	Purpose
Cloning primers
Gla.5F	GTAACGCCAGGGTTTTCCCAGTCACGACGGTTTAAACTCCATACGCAGCAAACATGGGCTTGGGC	Forward	amplify 5'flank region of gla1
Gla.5R	GTACGAGTACTAGGTGTGAAGATTCCGTCAAGCTTGGGCGGAATGAAGGAGGATGTGTGAGAGG	Reverse
Gla.3F	CTCAGCCTCTCTCAGCCTCATCAGCCGCGGCCGCTGAATCGGCAAGGGGTAGTACTAG	Forward	amplify 3'flank region of gla1
Gla.3R	GCGGATAACAATTTCACACAGGAAACAGCGTTTAAACCACATGCCAGAGTTCGATGCGCAAG	Reverse
DICprom.F	CACACATCCTCCTTCATTCCGCCCAAGCTTGACGGAATCTTCACACCTAGTACTCGTAC	Forward	amplify dic1 promoter
DICprom_QM.R	GTAAGACGGGGGAGTAGCGCAGCATAGTTACGACAGCGGAAGCGCCGCCTTATAAGTG	Reverse	amplify dic1 promoter operately linked to ace3-S variant
DICprom_rutc.R	GCCCTGGGCCGGAGCTGCTGAGCCCATAGTTACGACAGCGGAAGCGCCGCCTTATAAG	Reverse	amplify dic1 promoter operately linked to ace3-L variant
DICprom_cDNA.R	CAGCTGCTGCCGCGGCCGCTGTGGCCATAGTTACGACAGCGGAAGCGCCGCCTTATAAG	Reverse	amplify dic1 promoter operately linked to ace3-EL variant
Ace3RutC.F	GGCGGCGCTTCCGCTGTCGTAACTATGGGCTCAGCAGCTCCGGCCCAGGGCTC	Forward	amplify ace3 N-term variant ace3-L
Ace3QM.F	GCGGCGCTTCCGCTGTCGTAACTATGCTGCGCTACTCCCCCGTCTTAC	Forward	amplify ace3 N-term variant ace3-S
Ace3term.F	CTGGACTCGAAGGCGTCGGACTAAGCATGCTGTGTTGGAACAACAAAAAATGTC	Forward	amplify ace3 C-term variant ace3-S
Ace3_nointron.F	GTACCTCAGCGCTGTCGATAGCTGCACGCACTGCCGCGATGCCCACGTGCAGTGCAC	Forward	amplify ace3 N-term variant ace3-LN
Ace3cDNA.F	GGCGGCGCTTCCGCTGTCGTAACTATGGCCACAGCGGCCGCGGCAGCAGCTGG	Forward	amplify ace3 N-term variant ace3-EL
Ace3RutC.R	TGACATTTTTTGTTGTTCCAACACAGCATGCTTAGTCCGACGCCTTCGAGTCCAGCC	Reverse	amplify ace3 C-term variant ace3-L
Ace3term.R	GCAGAGCAGCAGTAGTCGATGCTATTAATTAAGTAGGTTATGCGAGCAACATTG	Reverse	amplify ace3 C-term variant ace3-S
Ace3_nointron.R	GTGCACTGCACGTGGGCATCGCGGCAGTGCGTGCAGCTATCGACAGCGCTGAGGTACTC	Forward	amplify ace3 C-term variant ace3-L
Ace3_5fl_F	GTAACGCCAGGGTTTTCCCAGTCACGACGGTTTAAACTGCAGCCAACGAACCATGGACGAGAC	Forward	amplify ace3 5' flank
Ace_5fl.R	CTCCTTTGGGTTGAGCTCTCGACTTAAACTAGTGGCTCTGGGGGCTGCCGATCGCTGTAAGG	Reverse
pMH15_3fl_F	GGACCGGCCGCTAGTCTCACCGTTATCGCTAGCTGTGTTGGAACAACAAAAAATGTCAAAGTCGGTGTAA	Forward	amplify ace3 3' flank
pMH15_3fl_R	GCGGATAACAATTTCACACAGGAAACAGCGTTTAAACGAGGAGAACATGACGTGCGAGGAGGCCGTCAAC	Reverse
Pdc1P-Xyr1.F	GATCAAAGCAGCGCAGCTACAGCACAATCCATGTTGTCCAATCCTCTCCGTCGCTATTCTGCC	Forward	amplify pdc1 promoter
Pdc1P-Xyr1.R	GAGGTAATCCTTCTTTCTAGAAGGAGAGCGGCCGCTTAATTAACCATGGCCAATTTCAGACAATGAGAAGAC	Reverse
Xyr1-hph.F	GTCTTCTCATTGTCTGAAATTGGCCATGGTTAATTAAGCGGCCGCTCTCCTTCTAGAAAGAAGGATTACCTC	Forward	amplify xyr1 gene
Xyr1-hph.R	GCATCTTGTGCAGTAGTCATTGTATGTGTCGCAATCGCGGCCGCTGACTCTTTCTGGCATGCGGAGAGACG	Reverse
Xyr1mut_fragm1.F	CACGGTCGTCTCGGCCAGCGAGTACAAGGGCGCCAGCCTGCGGTGGTGGGGTGCGGCATG	Forward	create A824V mut
Xyr1mut_fragm1.R	GAATCTGGCTAATAGCTTCTACAGCCGATACCGCGTGGCTCGTCGCCGTCACGAATCCTTC	Reverse
(TP205) Pdic1-int-for(NheI)	TCAGCTAGCGAGGCCCGACC	Forward	amplify ace3-LC with C-terminus variants
(TP206) ace3-Cterm-QM6a-rev(SphI)	ACAGCATGCTTAGCCAACAACGGTAGTGGACGTATTCCTCAGTTGGTCCGACGCCTTCGAGTCCA	Reverse	amplify ace3-LC with wild-type C-terminus
(TP207) ace3-Cterm-5-rev(SphI)	ACAGCATGCTTAGGACGTATTCCTCAGTTGGTCCGACGCCTTCGAGTCCA	Reverse	ace3-LC with 5 amino acid trucnation at C-terminus
(TP208) ace3-Cterm-10-rev(SphI)	ACAGCATGCTTATTGGTCCGACGCCTTCGAGTCCA	Reverse	ace3-LC with 10 amino acid trucnation at C-terminus
(TP209) ace3-Cterm-15-rev(SphI)	ACAGCATGCTTACGAGTCCAGCCGCGTGAGAATA	Reverse	ace3-LC with 15 amino acid trucnation at C-terminus
(TP210) ace3-Cterm-20-rev(SphI)	ACAGCATGCTTAGAGAATATCCAAAAGCACGGAA	Reverse	ace3-LC with 20 amino acid trucnation at C-terminus
(TP211) ace3-Cterm-25-rev(SphI)	ACAGCATGCTTACACGGAAAAGTCGCTCCTGGCT	Reverse	ace3-LC with 25 amino acid trucnation at C-terminus
(TP232) ace3-Cterm-6-rev(SphI)	ACAGCATGCTTACGTATTCCTCAGTTGGTCCGACGCCTTCGAGTCCA	Reverse	ace3-LC with 6 amino acid trucnation at C-terminus
(TP233) ace3-Cterm-7-rev(SphI)	ACAGCATGCTTAATTCCTCAGTTGGTCCGACGCCTTCGAGTCCA	Reverse	ace3-LC with 7 amino acid trucnation at C-terminus
(TP234) ace3-Cterm-8-rev(SphI)	ACAGCATGCTTACCTCAGTTGGTCCGACGCCTTCGAGTCCA	Reverse	ace3-LC with 8 amino acid trucnation at C-terminus
(TP235) ace3-Cterm-9-rev(SphI)	ACAGCATGCTTACAGTTGGTCCGACGCCTTCGAGTCCA	Reverse	ace3-LC with 9 amino acid trucnation at C-terminus
(TP236) ace3-Cterm-11-rev(SphI)	ACAGCATGCTTAGTCCGACGCCTTCGAGTCCA	Reverse	ace3-LC with 11 amino acid trucnation at C-terminus
(TP237) ace3-Cterm-12-rev(SphI)	ACAGCATGCTTACGACGCCTTCGAGTCCAGCCGCGTGA	Reverse	ace3-LC with 12 amino acid trucnation at C-terminus
(TP238) ace3-Cterm-13-rev(SphI)	ACAGCATGCTTACGCCTTCGAGTCCAGCCGCGTGA	Reverse	ace3-LC with 13 amino acid trucnation at C-terminus
(TP239) ace3-Cterm-14-rev(SphI)	ACAGCATGCTTACTTCGAGTCCAGCCGCGTGA	Reverse	ace3-LC with 14 amino acid trucnation at C-terminus
(TP240) ace3-Cterm-16-rev(SphI)	ACAGCATGCTTAGTCCAGCCGCGTGAGAATATCCA	Reverse	ace3-LC with 16 amino acid trucnation at C-terminus
(TP241) ace3-Cterm-17-rev(SphI)	ACAGCATGCTTACAGCCGCGTGAGAATATCCAAAAGCA	Reverse	ace3-LC with 17 amino acid trucnation at C-terminus
(TP242) ace3-Cterm-18-rev(SphI)	ACAGCATGCTTACCGCGTGAGAATATCCAAAAGCACGGAA	Reverse	ace3-LC with 18 amino acid trucnation at C-terminus
(TP243) ace3-Cterm-19-rev(SphI)	ACAGCATGCTTACGTGAGAATATCCAAAAGCACGGAA	Reverse	ace3-LC with 19 amino acid trucnation at C-terminus
Diagnostic PCR primers
Gla1_5creen.F	GCTGGAAGCTGCTGAGCAGATC	Forward	verify ace3 intergration juncion at gla 5'
DICprom.R	GTGCCAGCATTCCCCAGACTCG	Reverse
T061_pyr4_orf_screen	TTAGGCGACCTCTTTTTCCA	Forward	verify ace3 intergration juncion at gla 3'
Gla1_3creen.R	GCCGCTCAGGCATACGAGCGAC	Reverse
DICprom.F2	CTCTGGTCGGCCTGCCGTTG	Forward	verify ace3 N-terminal sequence
ace3.R	TGAGTATAGCGGCTGACTTGTCG	Reverse
(TP218) ace3-int-for-8	CGCATGGTAATTACGCAGA	Forward	verify ace3 C-terminal sequence
(TP220) pyr4-rev-1	GTCCATGAGCTTGAACAGGT	Reverse
Xyr1_5screen.F	GCCATGATGCTACTAGTACG	Forward	verify xyr1 intergration juncion at xyr1 5'
Xyr1_3screen.R	GAATGAGTAGAACAAGTAGTC	Reverse	verify xyr1 intergration juncion at xyr1 3'
ace1 5' flank	GATCGGGGTTAACATGGACG	Forward	verify ace1 intergration juncion at xyr1 5'
ace1 3' flank	ACGAAATCCTTACCGAGGCC	Reverse	verify ace1 intergration juncion at xyr1 3'
5'RACE PCR primers
5' RACE Outer Primer	GCTGATGGCGATGAATGAACACTG	Forward	outer PCR ; FirstChoice RLM-RACE kit
S-R2	TGGAGAGCGAGCTCGGATCA	Reverse	outer PCR; specific to ace3 exon3
5' RACE Inner Primer	CGCGGATCCGAACACTGCGTTTGCTGGCTTTGATG	Forward	inner PCR ; FirstChoice RLM-RACE kit
S-R3	CAGGTCGAAAGTGCACTGCA	Reverse	inner PCR; specific to ace3 exon3
RT-qRCT primers
ACE3-8F	TGCCTGCGTTTCTCCGATC	Forward	ace3 Exon1
ACE3-145R	GTCTGCACCCGCAGCAA	Reverse
ACE3-34T	CCACGGGCACAGGCACAGGC	Probe
ACE3-385F	CCCAGGGCTCTGTAGCTGC	Forward	ace3 Exon2
ACE3-465R	AGGTGGTGAGGGCGTGG	Reverse
ACE3-412T	GCGGCCCTCCAGCTGCTGG	Probe
ACE3-1540F	ACGTGCTCGCATACATCTTCTC	Forward	ace3 Exon3
ACE3-1615R	TCTGGCGTGAGCTGTGACA	Reverse
ACE3-1564T	AGCCCTTGCCTGGCGTCAACC	Probe
ACE 3-740F	CCCTGCTCTTCATATGTCCTTACTG	Forward	ace3 Intron2
ACE3-1073R	GCTATCGACAGCGCTGAGGTA	Reverse
ACE 3-803T	CGTCCTCTTCTCCTGCGTGTCTGTCAT	Probe
UTR-858F	GCATACATGGCAAGCGTTGT	Forward	5' UTR located within ace3 intron 2
UTR-938R	GCAGCAGTATGAACGAGTTGTGA	Reverse
UTR-884T	TTGAGAGTTGTGTGTATTGTA	MGB Probe
act1-664F	CACGTTGTCCCCATCTACGA	Forward	RT-qPCR control gene
act1-736R	GATCACGACCAGCCATGTCA	Reverse
act1-688T	TTCGCTCTTCCTCACGCCATTGC	Probe
